# Supplementary material for: Genome-Wide Analysis of SQUAMOSA-Promoter-Binding Protein-like Family in Flowering Pleioblastus pygmaeus
Source: Int J Mol Sci. 2022 Nov 14;23(22):14035. doi: 10.3390/ijms232214035 (PMC9695801; doi:10.3390/ijms232214035)
Supplement: Supplementary file 1 [file ijms-23-14035-s001.zip]

Archive with 4 entries (4 files):
- Supplemental Excel S1.xlsx
- Supplemental Table S1.pdf
- Supplemental Table S2.pdf
- Supplemental Table S3.pdf
