# Supplementary material for: Genome-Wide Analysis of SQUAMOSA-Promoter-Binding Protein-like Family in Flowering Pleioblastus pygmaeus
Source: Int J Mol Sci. 2022 Nov 14;23(22):14035. doi: 10.3390/ijms232214035 (PMC9695801; doi:10.3390/ijms232214035)
Supplement: Supplementary file 1 [file ijms-23-14035-s001.zip › Supplemental Excel S1.xlsx]

## Sheet: miRNAs-targeting PpSPLs
miRNA_Acc.	Target_Acc.	Expectation	UPE$	miRNA_start	miRNA_end	Target_start	Target_end	miRNA_aligned_fragment	alignment	Target_aligned_fragment	Inhibition	Target_Desc.	Multiplicity		Corresponds to 26 SPLs
miR171f-5p	PpSPL1	5	-1	1	21	1450	1470	UGUUGGCAUGGUUCAAUCAAA	::.::: :..:: :.::::	CCUGGUUGUAUUAUUCUAACA	Cleavage		1		PpSPL1
miR172d-5p	PpSPL1	5	-1	1	20	361	380	GCAGCACCAUCAAGAUUCAC	..: :::::::::.::.	GAUGGUGUUGAUGGUGUUGU	Cleavage		1		PpSPL2
miR156a	PpSPL2	1	-1	1	20	1154	1173	UGACAGAAGAGAGUGAGCAC	:::::: :::::::::::::	GUGCUCUCUCUCUUCUGUCA	Cleavage		1		PpSPL3
miR156k	PpSPL2	0	-1	1	21	1153	1173	UGACAGAAGAGAGAGAGCACA	::::::::::::::::::::	CGUGCUCUCUCUCUUCUGUCA	Cleavage		1		PpSPL4
miR156l-5p	PpSPL2	2	-1	1	21	1153	1173	CGACAGAAGAGAGUGAGCAUA	.::::: ::::::::::::	CGUGCUCUCUCUCUUCUGUCA	Cleavage		1		PpSPL5
miR394	PpSPL2	3.5	-1	1	20	439	458	UUGGCAUUCUGUCCACCUCC	: :: ::.::::.::.:::	UGUGGAGGGCAGAGUGUCAA	Cleavage		1		PpSPL6
miR396f-5p	PpSPL2	4.5	-1	1	22	425	446	UCUCCACAGGCUUUCUUGAACU	: :::.: .: :.::::::::.	AUUUCGAAGAUGUCUGUGGAGG	Cleavage		1		PpSPL7
miR529b	PpSPL2	2.5	-1	1	21	1150	1169	AGAAGAGAGAGAGUACAGCUU	::: ::.:::::::::::::	CAGC-GUGCUCUCUCUCUUCU	Cleavage		1		PpSPL8
miR535-5p	PpSPL2	4.5	-1	1	21	1152	1173	UGACA-ACGAGAGAGAGCACGC	:::::::::::::: : :::::	GCGUGCUCUCUCUCUUCUGUCA	Cleavage		1		PpSPL9
miR156a	PpSPL3	1	-1	1	20	764	783	UGACAGAAGAGAGUGAGCAC	:::::: :::::::::::::	GUGCUCUCUCUCUUCUGUCA	Cleavage		1		PpSPL10
miR156k	PpSPL3	0	-1	1	21	763	783	UGACAGAAGAGAGAGAGCACA	:::::::::::::::::::::	UGUGCUCUCUCUCUUCUGUCA	Cleavage		1		PpSPL11
miR156l-5p	PpSPL3	2	-1	1	21	763	783	CGACAGAAGAGAGUGAGCAUA	:.::::: ::::::::::::	UGUGCUCUCUCUCUUCUGUCA	Cleavage		1		PpSPL12
miR444d.3	PpSPL3	4	-1	1	21	427	447	UUGUGGCUUUCUUGCAAGUUG	..: : ::::::::::::.	AGGCGUAGAAGAAAGCCACAG	Cleavage		1		PpSPL13
miR529b	PpSPL3	2.5	-1	1	21	759	779	AGAAGAGAGAGAGUACAGCUU	:::.:::::::::::::	UGAGUGUGCUCUCUCUCUUCU	Cleavage		1		PpSPL14
miR535-5p	PpSPL3	4.5	-1	1	21	762	783	UGACA-ACGAGAGAGAGCACGC	:.:::::::::::: : :::::	GUGUGCUCUCUCUCUUCUGUCA	Cleavage		1		PpSPL15
miR156a	PpSPL4	1	-1	1	20	791	810	UGACAGAAGAGAGUGAGCAC	:::::: :::::::::::::	GUGCUCUCUCUCUUCUGUCA	Cleavage		1		PpSPL16
miR156k	PpSPL4	0	-1	1	21	790	810	UGACAGAAGAGAGAGAGCACA	:::::::::::::::::::::	UGUGCUCUCUCUCUUCUGUCA	Cleavage		1		PpSPL17
miR156l-5p	PpSPL4	2	-1	1	21	790	810	CGACAGAAGAGAGUGAGCAUA	:.::::: ::::::::::::	UGUGCUCUCUCUCUUCUGUCA	Cleavage		1		PpSPL18
miR529b	PpSPL4	1.5	-1	1	21	786	806	AGAAGAGAGAGAGUACAGCUU	: ::::.:::::::::::::	CAACUGUGCUCUCUCUCUUCU	Cleavage		1		PpSPL19
miR535-5p	PpSPL4	4.5	-1	1	21	789	810	UGACA-ACGAGAGAGAGCACGC	.:::::::::::: : :::::	CUGUGCUCUCUCUCUUCUGUCA	Cleavage		1		PpSPL20
miR5082	PpSPL5	4.5	-1	1	24	1077	1100	UGCGAUGAUGGCCGCGCGGGUUCA	::..:.:: :.:.::.:::::	CUCACUUGUGCAGUCGUCGUCGCA	Cleavage		1		PpSPL22
miR156a	PpSPL6	1	-1	1	20	1142	1161	UGACAGAAGAGAGUGAGCAC	:::::: :::::::::::::	GUGCUCUCUCUCUUCUGUCA	Cleavage		1		PpSPL23
miR156k	PpSPL6	0	-1	1	21	1141	1161	UGACAGAAGAGAGAGAGCACA	::::::::::::::::::::	CGUGCUCUCUCUCUUCUGUCA	Cleavage		1		PpSPL24
miR156l-5p	PpSPL6	2	-1	1	21	1141	1161	CGACAGAAGAGAGUGAGCAUA	.::::: ::::::::::::	CGUGCUCUCUCUCUUCUGUCA	Cleavage		1		PpSPL26
miR164a	PpSPL6	5	-1	1	21	448	468	UGGAGAAGCAGGGCACGUGCA	:: : :..::::: ::.::	GUCAAGAGUUCUGCUCCUUCA	Cleavage		1		PpSPL27
miR164d	PpSPL6	5	-1	1	21	448	468	UGGAGAAGCAGGGCACGUGCU	:: : :..::::: ::.::	GUCAAGAGUUCUGCUCCUUCA	Cleavage		1		PpSPL28
miR164e	PpSPL6	5	-1	1	21	448	468	UGGAGAAGCAGGGCACGUGAG	::: : :..::::: ::.::	GUCAAGAGUUCUGCUCCUUCA	Cleavage		1
miR172a	PpSPL6	4.5	-1	1	21	780	799	AGAAUCUUGAUGAUGCUGCAU	::::::. ::::::::. :::	AUGCAGU-UCAUCAAGGCUCU	Cleavage		1
miR172b	PpSPL6	5	-1	1	21	780	799	GGAAUCUUGAUGAUGCUGCAU	::::::. ::::::::. ::.	AUGCAGU-UCAUCAAGGCUCU	Cleavage		1
miR394	PpSPL6	3	-1	1	20	433	452	UUGGCAUUCUGUCCACCUCC	: :: ::.:::::::.:::	UGCGGAGGGCAGAAUGUCAA	Cleavage		1
miR5179	PpSPL6	5	-1	1	21	559	579	UUUUGCUCAAGACCGCGCAAC	:::: : ::::: :::.:::	GUUGAUCUGUCUUCAGCGAAA	Cleavage		1
miR529b	PpSPL6	3.5	-1	1	21	1137	1157	AGAAGAGAGAGAGUACAGCUU	::.:::::::::::::	UCGGCGUGCUCUCUCUCUUCU	Cleavage		1
miR535-5p	PpSPL6	4.5	-1	1	21	1140	1161	UGACA-ACGAGAGAGAGCACGC	:::::::::::::: : :::::	GCGUGCUCUCUCUCUUCUGUCA	Cleavage		1
miR172b	PpSPL7	5	-1	1	21	1823	1843	GGAAUCUUGAUGAUGCUGCAU	: ::: ..:::.::::::	AGACUGCAAUGUCAGGAUUCC	Cleavage		1
miR394	PpSPL7	5	-1	1	20	306	325	UUGGCAUUCUGUCCACCUCC	:::::::::. .::: :..	CGAGGUGGACGAGAUGGCGG	Cleavage		1
miR156a	PpSPL8	1	-1	1	20	1142	1161	UGACAGAAGAGAGUGAGCAC	:::::: :::::::::::::	GUGCUCUCUCUCUUCUGUCA	Cleavage		1
miR156k	PpSPL8	0	-1	1	21	1141	1161	UGACAGAAGAGAGAGAGCACA	::::::::::::::::::::	CGUGCUCUCUCUCUUCUGUCA	Cleavage		1
miR156l-5p	PpSPL8	2	-1	1	21	1141	1161	CGACAGAAGAGAGUGAGCAUA	.::::: ::::::::::::	CGUGCUCUCUCUCUUCUGUCA	Cleavage		1
miR164a	PpSPL8	5	-1	1	21	451	471	UGGAGAAGCAGGGCACGUGCA	:: : :..:::: :::.::	GUCAAGAGUUCUGCAUCUUCA	Cleavage		1
miR164d	PpSPL8	5	-1	1	21	451	471	UGGAGAAGCAGGGCACGUGCU	:: : :..:::: :::.::	GUCAAGAGUUCUGCAUCUUCA	Cleavage		1
miR164e	PpSPL8	5	-1	1	21	451	471	UGGAGAAGCAGGGCACGUGAG	::: : :..:::: :::.::	GUCAAGAGUUCUGCAUCUUCA	Cleavage		1
miR172b	PpSPL8	5	-1	1	21	442	461	GGAAUCUUGAUGAUGCUGCAU	:::: ::..:::::: :.:	GGGCAG-AUUGUCAAGAGUUC	Cleavage		1
miR394	PpSPL8	4.5	-1	1	20	436	455	UUGGCAUUCUGUCCACCUCC	: :: ::.:::: ::.:::	UGCGGAGGGCAGAUUGUCAA	Cleavage		1
miR529b	PpSPL8	3.5	-1	1	21	1137	1157	AGAAGAGAGAGAGUACAGCUU	::.:::::::::::::	GCGGCGUGCUCUCUCUCUUCU	Cleavage		1
miR535-5p	PpSPL8	4.5	-1	1	21	1140	1161	UGACA-ACGAGAGAGAGCACGC	:::::::::::::: : :::::	GCGUGCUCUCUCUCUUCUGUCA	Cleavage		1
miR171f-5p	PpSPL9	5	-1	1	21	1399	1419	UGUUGGCAUGGUUCAAUCAAA	::.::: :..:: :.::::	CCUGGUUGUAUUAUUCUAACA	Cleavage		1
miR394	PpSPL10	5	-1	1	20	336	355	UUGGCAUUCUGUCCACCUCC	:::::::::. .::: :..	CGAGGUGGACGAGAUGGCGG	Cleavage		1
miR5073	PpSPL10	5	-1	1	23	1596	1618	GUUUGGUGAAUCGGAAACUAUUU	..: :: :::::::: ::::.	CGGUUUUUCCCGAUUCAGCAAAU	Cleavage		1
miR444d.3	PpSPL11	4	-1	1	21	427	447	UUGUGGCUUUCUUGCAAGUUG	..: : ::::::::::::.	AGGCGUAGAAGAAAGCCACAG	Cleavage		1
miR156a	PpSPL12	1	-1	1	20	881	900	UGACAGAAGAGAGUGAGCAC	:::::: :::::::::::::	GUGCUCUCUCUCUUCUGUCA	Cleavage		1
miR156k	PpSPL12	0	-1	1	21	880	900	UGACAGAAGAGAGAGAGCACA	:::::::::::::::::::::	UGUGCUCUCUCUCUUCUGUCA	Cleavage		1
miR156l-5p	PpSPL12	2	-1	1	21	880	900	CGACAGAAGAGAGUGAGCAUA	:.::::: ::::::::::::	UGUGCUCUCUCUCUUCUGUCA	Cleavage		1
miR529b	PpSPL12	2	-1	1	21	876	896	AGAAGAGAGAGAGUACAGCUU	.:::.:::::::::::::	GGAUUGUGCUCUCUCUCUUCU	Cleavage		1
miR535-5p	PpSPL12	4.5	-1	1	21	879	900	UGACA-ACGAGAGAGAGCACGC	.:::::::::::: : :::::	UUGUGCUCUCUCUCUUCUGUCA	Cleavage		1
miR156a	PpSPL13	1	-1	1	20	923	942	UGACAGAAGAGAGUGAGCAC	:::::: :::::::::::::	GUGCUCUCUCUCUUCUGUCA	Cleavage		1
miR156k	PpSPL13	0	-1	1	21	922	942	UGACAGAAGAGAGAGAGCACA	:::::::::::::::::::::	UGUGCUCUCUCUCUUCUGUCA	Cleavage		1
miR156l-5p	PpSPL13	2	-1	1	21	922	942	CGACAGAAGAGAGUGAGCAUA	:.::::: ::::::::::::	UGUGCUCUCUCUCUUCUGUCA	Cleavage		1
miR529b	PpSPL13	2	-1	1	21	918	938	AGAAGAGAGAGAGUACAGCUU	.:::.:::::::::::::	UGAUUGUGCUCUCUCUCUUCU	Cleavage		1
miR535-5p	PpSPL13	4.5	-1	1	21	921	942	UGACA-ACGAGAGAGAGCACGC	.:::::::::::: : :::::	UUGUGCUCUCUCUCUUCUGUCA	Cleavage		1
miR156a	PpSPL14	1	-1	1	20	773	792	UGACAGAAGAGAGUGAGCAC	:::::: :::::::::::::	GUGCUCUCUCUCUUCUGUCA	Cleavage		1
miR156k	PpSPL14	0	-1	1	21	772	792	UGACAGAAGAGAGAGAGCACA	:::::::::::::::::::::	UGUGCUCUCUCUCUUCUGUCA	Cleavage		1
miR156l-5p	PpSPL14	2	-1	1	21	772	792	CGACAGAAGAGAGUGAGCAUA	:.::::: ::::::::::::	UGUGCUCUCUCUCUUCUGUCA	Cleavage		1
miR529b	PpSPL14	0.5	-1	1	21	768	788	AGAAGAGAGAGAGUACAGCUU	::::::.:::::::::::::	CAGCUGUGCUCUCUCUCUUCU	Cleavage		1
miR535-5p	PpSPL14	4.5	-1	1	21	771	792	UGACA-ACGAGAGAGAGCACGC	.:::::::::::: : :::::	CUGUGCUCUCUCUCUUCUGUCA	Cleavage		1
miR156a	PpSPL15	1	-1	1	20	950	969	UGACAGAAGAGAGUGAGCAC	:::::: :::::::::::::	GUGCUCUCUCUCUUCUGUCA	Cleavage		1
miR156k	PpSPL15	0	-1	1	21	949	969	UGACAGAAGAGAGAGAGCACA	:::::::::::::::::::::	UGUGCUCUCUCUCUUCUGUCA	Cleavage		1
miR156l-5p	PpSPL15	2	-1	1	21	949	969	CGACAGAAGAGAGUGAGCAUA	:.::::: ::::::::::::	UGUGCUCUCUCUCUUCUGUCA	Cleavage		1
miR166a-5p	PpSPL15	5	-1	1	21	727	747	GGAAUGUUGUCUGGUUCAAGG	:.: : : :::.::.::::..	CUUAGCAACAGGCAGCAUUUU	Cleavage		1
miR529b	PpSPL15	2	-1	1	21	945	965	AGAAGAGAGAGAGUACAGCUU	.:::.:::::::::::::	CGAUUGUGCUCUCUCUCUUCU	Cleavage		1
miR535-5p	PpSPL15	4.5	-1	1	21	948	969	UGACA-ACGAGAGAGAGCACGC	.:::::::::::: : :::::	UUGUGCUCUCUCUCUUCUGUCA	Cleavage		1
miR156a	PpSPL16	1	-1	1	20	767	786	UGACAGAAGAGAGUGAGCAC	:::::: :::::::::::::	GUGCUCUCUCUCUUCUGUCA	Cleavage		1
miR156k	PpSPL16	0	-1	1	21	766	786	UGACAGAAGAGAGAGAGCACA	:::::::::::::::::::::	UGUGCUCUCUCUCUUCUGUCA	Cleavage		1
miR156l-5p	PpSPL16	2	-1	1	21	766	786	CGACAGAAGAGAGUGAGCAUA	:.::::: ::::::::::::	UGUGCUCUCUCUCUUCUGUCA	Cleavage		1
miR167c-3p	PpSPL16	4.5	-1	1	23	948	970	GGUCAUGCUGCGGCAGCCUCACU	::: .:::::: :::: :::	CAGGAGCUUGCCGCUGCAUCACC	Cleavage		1
miR529b	PpSPL16	0.5	-1	1	21	762	782	AGAAGAGAGAGAGUACAGCUU	::::::.:::::::::::::	CAGCUGUGCUCUCUCUCUUCU	Cleavage		1
miR535-5p	PpSPL16	4.5	-1	1	21	765	786	UGACA-ACGAGAGAGAGCACGC	.:::::::::::: : :::::	CUGUGCUCUCUCUCUUCUGUCA	Cleavage		1
miR156a	PpSPL17	2.5	-1	1	20	785	804	UGACAGAAGAGAGUGAGCAC	:::::: :::::::: ::::	GUGCUCUCUCUCUUCCGUCA	Cleavage		1
miR156k	PpSPL17	1.5	-1	1	21	784	804	UGACAGAAGAGAGAGAGCACA	::::::::::::::: ::::	GGUGCUCUCUCUCUUCCGUCA	Cleavage		1
miR156l-5p	PpSPL17	3.5	-1	1	21	784	804	CGACAGAAGAGAGUGAGCAUA	.::::: :::::::: :::	GGUGCUCUCUCUCUUCCGUCA	Cleavage		1
miR171e-5p	PpSPL17	5	-1	1	21	106	126	UGUUGGCUCGGCUCACUCAGA	::::: :::::::: ..:.	CCUGAGGAAGCCGAGCAGGCG	Cleavage		1
miR529b	PpSPL17	3.5	-1	1	21	779	800	AGAAGAGAGAGAGUA-CAGCUU	.:::: :.::::::::::::	CGGCUGGUGCUCUCUCUCUUCC	Cleavage		1
miR394	PpSPL18	3.5	-1	1	20	439	458	UUGGCAUUCUGUCCACCUCC	: :: ::.::::.::.:::	UGUGGAGGGCAGAGUGUCAA	Cleavage		1
miR396f-5p	PpSPL18	4.5	-1	1	22	425	446	UCUCCACAGGCUUUCUUGAACU	: :::.: .: :.::::::::.	AUUUCGAAGAUGUCUGUGGAGG	Cleavage		1
miR156a	PpSPL19	1	-1	1	20	779	798	UGACAGAAGAGAGUGAGCAC	:::::: :::::::::::::	GUGCUCUCUCUCUUCUGUCA	Cleavage		1
miR156k	PpSPL19	0	-1	1	21	778	798	UGACAGAAGAGAGAGAGCACA	:::::::::::::::::::::	UGUGCUCUCUCUCUUCUGUCA	Cleavage		1
miR156l-5p	PpSPL19	2	-1	1	21	778	798	CGACAGAAGAGAGUGAGCAUA	:.::::: ::::::::::::	UGUGCUCUCUCUCUUCUGUCA	Cleavage		1
miR529b	PpSPL19	1.5	-1	1	21	774	794	AGAAGAGAGAGAGUACAGCUU	: ::::.:::::::::::::	CAACUGUGCUCUCUCUCUUCU	Cleavage		1
miR535-5p	PpSPL19	4.5	-1	1	21	777	798	UGACA-ACGAGAGAGAGCACGC	.:::::::::::: : :::::	CUGUGCUCUCUCUCUUCUGUCA	Cleavage		1
miR166i-3p	PpSPL20	5	-1	1	21	1152	1171	UCGGAUCAGGCUUCAUUCCUC	: ::.:: ::::.:::: ::.	GUGGGAU-AAGCUUGAUGCGG	Cleavage		1
miR395b	PpSPL20	4.5	-1	1	21	2087	2107	GUGAAGUGUUUGGGGGAACUC	: ::: .::::::.: :::	CUGGUCCAUCAAACAUUACAC	Cleavage		1
miR6246	PpSPL20	5	-1	1	23	1431	1453	UUGGGGAUUUCCUGCCGGAGGAA	:..::..:::::: ...::	UAUGUUUGGUGGGAAAUAUUUAA	Cleavage		1
miR394	PpSPL22	5	-1	1	20	336	355	UUGGCAUUCUGUCCACCUCC	:::::::::. .::: :..	CGAGGUGGACGAGAUGGCGG	Cleavage		1
miR156a	PpSPL23	1	-1	1	20	1262	1281	UGACAGAAGAGAGUGAGCAC	:::::: :::::::::::::	GUGCUCUCUCUCUUCUGUCA	Cleavage		1
miR156k	PpSPL23	0	-1	1	21	1261	1281	UGACAGAAGAGAGAGAGCACA	::::::::::::::::::::	CGUGCUCUCUCUCUUCUGUCA	Cleavage		1
miR156l-5p	PpSPL23	2	-1	1	21	1261	1281	CGACAGAAGAGAGUGAGCAUA	.::::: ::::::::::::	CGUGCUCUCUCUCUUCUGUCA	Cleavage		1
miR394	PpSPL23	3.5	-1	1	20	550	569	UUGGCAUUCUGUCCACCUCC	: :: ::.:::::::..::	UGUGGAGGGCAGAAUGUUAA	Cleavage		1
miR396f-5p	PpSPL23	4.5	-1	1	22	536	557	UCUCCACAGGCUUUCUUGAACU	: :::.: .: :.::::::::.	ACUUCGAAGAUGUCUGUGGAGG	Cleavage		1
miR529b	PpSPL23	2.5	-1	1	21	1258	1277	AGAAGAGAGAGAGUACAGCUU	::: ::.:::::::::::::	CAGC-GUGCUCUCUCUCUUCU	Cleavage		1
miR535-5p	PpSPL23	4.5	-1	1	21	1260	1281	UGACA-ACGAGAGAGAGCACGC	:::::::::::::: : :::::	GCGUGCUCUCUCUCUUCUGUCA	Cleavage		1
miR164a	PpSPL24	5	-1	1	21	451	471	UGGAGAAGCAGGGCACGUGCA	:: : :..:::: :::.::	GUCAAGAGUUCUGCAUCUUCA	Cleavage		1
miR164d	PpSPL24	5	-1	1	21	451	471	UGGAGAAGCAGGGCACGUGCU	:: : :..:::: :::.::	GUCAAGAGUUCUGCAUCUUCA	Cleavage		1
miR164e	PpSPL24	5	-1	1	21	451	471	UGGAGAAGCAGGGCACGUGAG	::: : :..:::: :::.::	GUCAAGAGUUCUGCAUCUUCA	Cleavage		1
miR172b	PpSPL24	5	-1	1	21	442	461	GGAAUCUUGAUGAUGCUGCAU	:::: ::..:::::: :.:	GGGCAG-AUUGUCAAGAGUUC	Cleavage		1
miR394	PpSPL24	4.5	-1	1	20	436	455	UUGGCAUUCUGUCCACCUCC	: :: ::.:::: ::.:::	UGCGGAGGGCAGAUUGUCAA	Cleavage		1
miR164a	PpSPL26	5	-1	1	21	756	776	UGGAGAAGCAGGGCACGUGCA	: :.: ::..:: :::::::	UUCGCAUGUUCUCCUUCUCCU	Cleavage		1
miR164d	PpSPL26	5	-1	1	21	756	776	UGGAGAAGCAGGGCACGUGCU	:.: ::..:: :::::::	UUCGCAUGUUCUCCUUCUCCU	Cleavage		1
miR164e	PpSPL26	5	-1	1	21	756	776	UGGAGAAGCAGGGCACGUGAG	.::.: ::..:: :::::::	UUCGCAUGUUCUCCUUCUCCU	Cleavage		1
miR395b	PpSPL26	4	-1	1	21	944	964	GUGAAGUGUUUGGGGGAACUC	: :..::::::::.::...	AUGGUUUCCCAAACAUUUUGU	Cleavage		1
miR6253	PpSPL26	5	-1	1	22	995	1016	GAGGAAAGUGGGCAGUUGGGUU	: .:::.:.::::::.:	GAAGCUGCUGUCUACUUUCUUA	Cleavage		1
miR394	PpSPL27	5	-1	1	20	306	325	UUGGCAUUCUGUCCACCUCC	:::::::::. .::: :..	CGAGGUGGACGAGAUGGCGG	Cleavage		1
miR171i-3p	PpSPL28	5	-1	1	21	3288	3308	GGAUUGAGCCGCGUCAAUAUC	::: .::::.:.:::.:	AGCUUUGCUGCGGUUUAAUUC	Cleavage		1
miR2275d	PpSPL28	5	-1	1	22	1954	1976	CUUGUUUUUCUCCA-AUAUCUCA	: .::: : :::::::::. :::	UUGGAUUUCUGGAGAAAAGGAAG	Cleavage		1

## Sheet: miR156-targeting PpSPLs
miRNA_Acc.	Target_Acc.	Expectation	UPE$	miRNA_start	miRNA_end	Target_start	Target_end	miRNA_aligned_fragment	alignment	Target_aligned_fragment	Inhibition	Target_Desc.	Multiplicity		Corresponds to 13 SPLs
miR156a	PpSPL2	1	-1	1	20	1154	1173	UGACAGAAGAGAGUGAGCAC	:::::: :::::::::::::	GUGCUCUCUCUCUUCUGUCA	Cleavage		1		PpSPL2
miR156k	PpSPL2	0	-1	1	21	1153	1173	UGACAGAAGAGAGAGAGCACA	::::::::::::::::::::	CGUGCUCUCUCUCUUCUGUCA	Cleavage		1		PpSPL3
miR156l-5p	PpSPL2	2	-1	1	21	1153	1173	CGACAGAAGAGAGUGAGCAUA	.::::: ::::::::::::	CGUGCUCUCUCUCUUCUGUCA	Cleavage		1		PpSPL4
miR156a	PpSPL3	1	-1	1	20	764	783	UGACAGAAGAGAGUGAGCAC	:::::: :::::::::::::	GUGCUCUCUCUCUUCUGUCA	Cleavage		1		PpSPL6
miR156k	PpSPL3	0	-1	1	21	763	783	UGACAGAAGAGAGAGAGCACA	:::::::::::::::::::::	UGUGCUCUCUCUCUUCUGUCA	Cleavage		1		PpSPL8
miR156l-5p	PpSPL3	2	-1	1	21	763	783	CGACAGAAGAGAGUGAGCAUA	:.::::: ::::::::::::	UGUGCUCUCUCUCUUCUGUCA	Cleavage		1		PpSPL12
miR156a	PpSPL4	1	-1	1	20	791	810	UGACAGAAGAGAGUGAGCAC	:::::: :::::::::::::	GUGCUCUCUCUCUUCUGUCA	Cleavage		1		PpSPL13
miR156k	PpSPL4	0	-1	1	21	790	810	UGACAGAAGAGAGAGAGCACA	:::::::::::::::::::::	UGUGCUCUCUCUCUUCUGUCA	Cleavage		1		PpSPL14
miR156l-5p	PpSPL4	2	-1	1	21	790	810	CGACAGAAGAGAGUGAGCAUA	:.::::: ::::::::::::	UGUGCUCUCUCUCUUCUGUCA	Cleavage		1		PpSPL15
miR156a	PpSPL6	1	-1	1	20	1142	1161	UGACAGAAGAGAGUGAGCAC	:::::: :::::::::::::	GUGCUCUCUCUCUUCUGUCA	Cleavage		1		PpSPL16
miR156k	PpSPL6	0	-1	1	21	1141	1161	UGACAGAAGAGAGAGAGCACA	::::::::::::::::::::	CGUGCUCUCUCUCUUCUGUCA	Cleavage		1		PpSPL17
miR156l-5p	PpSPL6	2	-1	1	21	1141	1161	CGACAGAAGAGAGUGAGCAUA	.::::: ::::::::::::	CGUGCUCUCUCUCUUCUGUCA	Cleavage		1		PpSPL19
miR156a	PpSPL8	1	-1	1	20	1142	1161	UGACAGAAGAGAGUGAGCAC	:::::: :::::::::::::	GUGCUCUCUCUCUUCUGUCA	Cleavage		1		PpSPL23
miR156k	PpSPL8	0	-1	1	21	1141	1161	UGACAGAAGAGAGAGAGCACA	::::::::::::::::::::	CGUGCUCUCUCUCUUCUGUCA	Cleavage		1
miR156l-5p	PpSPL8	2	-1	1	21	1141	1161	CGACAGAAGAGAGUGAGCAUA	.::::: ::::::::::::	CGUGCUCUCUCUCUUCUGUCA	Cleavage		1
miR156a	PpSPL12	1	-1	1	20	881	900	UGACAGAAGAGAGUGAGCAC	:::::: :::::::::::::	GUGCUCUCUCUCUUCUGUCA	Cleavage		1
miR156k	PpSPL12	0	-1	1	21	880	900	UGACAGAAGAGAGAGAGCACA	:::::::::::::::::::::	UGUGCUCUCUCUCUUCUGUCA	Cleavage		1
miR156l-5p	PpSPL12	2	-1	1	21	880	900	CGACAGAAGAGAGUGAGCAUA	:.::::: ::::::::::::	UGUGCUCUCUCUCUUCUGUCA	Cleavage		1
miR156a	PpSPL13	1	-1	1	20	923	942	UGACAGAAGAGAGUGAGCAC	:::::: :::::::::::::	GUGCUCUCUCUCUUCUGUCA	Cleavage		1
miR156k	PpSPL13	0	-1	1	21	922	942	UGACAGAAGAGAGAGAGCACA	:::::::::::::::::::::	UGUGCUCUCUCUCUUCUGUCA	Cleavage		1
miR156l-5p	PpSPL13	2	-1	1	21	922	942	CGACAGAAGAGAGUGAGCAUA	:.::::: ::::::::::::	UGUGCUCUCUCUCUUCUGUCA	Cleavage		1
miR156a	PpSPL14	1	-1	1	20	773	792	UGACAGAAGAGAGUGAGCAC	:::::: :::::::::::::	GUGCUCUCUCUCUUCUGUCA	Cleavage		1
miR156k	PpSPL14	0	-1	1	21	772	792	UGACAGAAGAGAGAGAGCACA	:::::::::::::::::::::	UGUGCUCUCUCUCUUCUGUCA	Cleavage		1
miR156l-5p	PpSPL14	2	-1	1	21	772	792	CGACAGAAGAGAGUGAGCAUA	:.::::: ::::::::::::	UGUGCUCUCUCUCUUCUGUCA	Cleavage		1
miR156a	PpSPL15	1	-1	1	20	950	969	UGACAGAAGAGAGUGAGCAC	:::::: :::::::::::::	GUGCUCUCUCUCUUCUGUCA	Cleavage		1
miR156k	PpSPL15	0	-1	1	21	949	969	UGACAGAAGAGAGAGAGCACA	:::::::::::::::::::::	UGUGCUCUCUCUCUUCUGUCA	Cleavage		1
miR156l-5p	PpSPL15	2	-1	1	21	949	969	CGACAGAAGAGAGUGAGCAUA	:.::::: ::::::::::::	UGUGCUCUCUCUCUUCUGUCA	Cleavage		1
miR156a	PpSPL16	1	-1	1	20	767	786	UGACAGAAGAGAGUGAGCAC	:::::: :::::::::::::	GUGCUCUCUCUCUUCUGUCA	Cleavage		1
miR156k	PpSPL16	0	-1	1	21	766	786	UGACAGAAGAGAGAGAGCACA	:::::::::::::::::::::	UGUGCUCUCUCUCUUCUGUCA	Cleavage		1
miR156l-5p	PpSPL16	2	-1	1	21	766	786	CGACAGAAGAGAGUGAGCAUA	:.::::: ::::::::::::	UGUGCUCUCUCUCUUCUGUCA	Cleavage		1
miR156a	PpSPL17	2.5	-1	1	20	785	804	UGACAGAAGAGAGUGAGCAC	:::::: :::::::: ::::	GUGCUCUCUCUCUUCCGUCA	Cleavage		1
miR156k	PpSPL17	1.5	-1	1	21	784	804	UGACAGAAGAGAGAGAGCACA	::::::::::::::: ::::	GGUGCUCUCUCUCUUCCGUCA	Cleavage		1
miR156l-5p	PpSPL17	3.5	-1	1	21	784	804	CGACAGAAGAGAGUGAGCAUA	.::::: :::::::: :::	GGUGCUCUCUCUCUUCCGUCA	Cleavage		1
miR156a	PpSPL19	1	-1	1	20	779	798	UGACAGAAGAGAGUGAGCAC	:::::: :::::::::::::	GUGCUCUCUCUCUUCUGUCA	Cleavage		1
miR156k	PpSPL19	0	-1	1	21	778	798	UGACAGAAGAGAGAGAGCACA	:::::::::::::::::::::	UGUGCUCUCUCUCUUCUGUCA	Cleavage		1
miR156l-5p	PpSPL19	2	-1	1	21	778	798	CGACAGAAGAGAGUGAGCAUA	:.::::: ::::::::::::	UGUGCUCUCUCUCUUCUGUCA	Cleavage		1
miR156a	PpSPL23	1	-1	1	20	1262	1281	UGACAGAAGAGAGUGAGCAC	:::::: :::::::::::::	GUGCUCUCUCUCUUCUGUCA	Cleavage		1
miR156k	PpSPL23	0	-1	1	21	1261	1281	UGACAGAAGAGAGAGAGCACA	::::::::::::::::::::	CGUGCUCUCUCUCUUCUGUCA	Cleavage		1
miR156l-5p	PpSPL23	2	-1	1	21	1261	1281	CGACAGAAGAGAGUGAGCAUA	.::::: ::::::::::::	CGUGCUCUCUCUCUUCUGUCA	Cleavage		1
